# Supplementary material for: The Effect of Xevinapant Combined with Ionizing Radiation on HNSCC and Normal Tissue Cells and the Impact of Xevinapant on Its Targeted Proteins cIAP1 and XIAP
Source: Cells. 2023 Jun 17;12(12):1653. doi: 10.3390/cells12121653 (PMC10297233; doi:10.3390/cells12121653)
Supplement: Supplementary file 1 [file cells-12-01653-s001.zip]

Archive with 1 entries (1 files):
- cells-2405316-supplementary.pdf
